# Supplementary material for: Characterization of Gut Microbiome in the Mussel Mytilus galloprovincialis in Response to Thermal Stress
Source: Front Physiol. 2019 Aug 22;10:1086. doi: 10.3389/fphys.2019.01086 (PMC6714297; doi:10.3389/fphys.2019.01086)
Supplement: TABLE S1 — Relative abundance (in%) of the sequences in gut assigned to different phyla. [file Table_1.XLSX]

## Sheet: Supplymentary table 1
TABLE S1 | Relative abundance (in %) of the sequences of gut assigned to different phyla.
	21℃			27℃
	0 d			0 d			4 d			7 d
Phylum	1	2	3	1	2	3	1	2	3	1	2	3
Acidobacteria	0.00123083	0	0.00292749	0	0.00950314	0.00780102	0.0145192	0.00289838	0.00535963	0.00722256	0.00529444	0.0136808
Actinobacteria	0.0233858	0.0371672	0.0175649	0.26401	0.00475157	0.0377049	0.0169391	0.0710104	0.0777147	0.0890783	0.0595624	0.0177851
Armatimonadetes	0	0	0	0.0221857	0.0190063	0.0741097	0.00967949	0	0.0200986	0.0144451	0.0145597	0.0259936
Bacteroidetes	72.3666	70.2105	69.6947	40.3514	33.1485	28.0551	14.08	12.8051	14.7256	21.6713	21.9309	26.1701
Caldiserica	0.00738498	0.00619454	0.00439123	0	0.00475157	0.0104014	0.00846955	0.0101443	0.00401972	0.0060188	0.00794166	0.0082085
Chlamydiae	0.0184624	0.0371672	0.0483035	0.215202	0.0649382	0.192425	0.780409	1.5202	0.858881	4.15057	4.05157	2.52138
Chloroflexi	0.0184624	0.0108404	0.0278111	0.0177486	0.00791929	0.0221029	0.0641266	0.0855023	0.0187587	1.09061	0.199865	0.53492
Cyanobacteria	0.130468	0.18119	0.544512	0.34166	0.316771	0.487564	0.0145192	0.0579677	0.0428771	0.0180564	0.0105889	0.0369382
Dependentiae	0.00492332	0.00309727	0.00292749	0	0.00475157	0.00260034	0.0738061	0.253608	0.127291	0.0565767	0.17604	0.0930296
Epsilonbacteraeota	1.74286	1.09488	1.33786	2.60017	2.55001	6.79599	1.07805	1.15501	1.29301	2.8505	3.61742	2.76763
Firmicutes	0.0947739	0.0836263	0.10539	0.459245	0.465654	0.300339	0.164551	0.510115	0.348376	0.192602	0.119125	0.198372
Fusobacteria	0.13416	0.117696	0.125882	0.00665572	0.0791929	0.118315	0.134303	0.163759	0.0803945	0.114357	0.136332	0.366646
Gemmatimonadetes	0.00369249	0	0.00439123	0	0.00633543	0.00780102	0.0120994	0.0130427	0.00803945	0.00481504	0.00926526	0.00273617
Hydrogenedentes	0	0	0	0	0	0	0	0	0	0	0.00529444	0
Nitrospirae	0.00246166	0.00154863	0.00292749	0	0.00316771	0.00130017	0.00241987	0.00144919	0	0.00481504	0.00264722	0.00273617
Patescibacteria	0.0861581	0.0216809	0.0995345	0.0576829	0.011087	0.114415	0.0338782	0.00869515	0.0308179	0.0108338	0.0119125	0.0410425
Planctomycetes	0.00984664	0.0123891	0.0175649	0.10871	0.167889	0.271736	0.394439	0.320271	0.629757	3.25376	1.40964	1.97004
Proteobacteria	14.2075	13.4174	11.8812	49.685	53.7419	55.044	73.644	74.0131	63.3267	60.1543	61.4194	58.3802
Spirochaetes	0.284322	0.368575	2.59229	0.0088743	0.183727	0.0572075	0.388389	0.0173903	5.13721	0.191398	0.103242	0.0123127
Tenericutes	1.54592	2.2641	1.45057	0.758752	0.414971	3.68728	1.72416	0.652136	1.93885	0.287699	0.206483	0.775703
Verrucomicrobia	9.30507	12.1305	12.0364	5.10272	8.75873	4.71182	7.30801	8.21257	11.3222	5.40127	5.77358	5.27259
WPS-2	0	0	0	0	0.0316771	0	0.00120994	0	0.00133991	0.00120376	0.00397083	0
Other	0.0123083	0.00154863	0.00292749	0	0.00475157	0	0.0520272	0.12608	0.00267982	0.428539	0.725338	0.788016
