# Supplementary material for: Characterization of Gut Microbiome in the Mussel Mytilus galloprovincialis in Response to Thermal Stress
Source: Front Physiol. 2019 Aug 22;10:1086. doi: 10.3389/fphys.2019.01086 (PMC6714297; doi:10.3389/fphys.2019.01086)
Supplement: TABLE S2 — Relative abundance (in%) of the sequences in gut assigned to different genera. [file Table_2.XLSX]

## Sheet: Supplymentary table 2
Table S2. Relative abundance (in %) of the sequences in gut assigned to different genera.
	21℃			27℃
	0 d			0 d			4 d			7 d
Genus	1	2	3	1	2	3	1	2	3	1	2	3
Other	9.86018	7.01222	8.12817	35.4595	24.4373	32.7045	13.2924	11.995	17.325	28.4966	28.443	28.7968
unclassified_Aminicenantales	0	0	0	0	0	0.00130017	0	0.00144919	0	0.00120376	0	0
unclassified_11-24	0	0	0.00146374	0	0	0.00130017	0	0.00144919	0.00133991	0	0.00132361	0
JGI_0001001-H03	0	0	0	0	0.00158386	0.00130017	0	0	0	0.00120376	0.00132361	0.00136808
RB41	0.00123083	0	0.00146374	0	0.00633543	0.00260034	0.00120994	0	0.00133991	0.00120376	0	0.00547233
Acanthopleuribacter	0	0	0	0	0	0	0	0	0	0	0	0.00410425
unclassified_Subgroup	0	0	0	0	0.00158386	0.00130017	0	0	0.00267982	0	0.00264722	0.00273617
Subgroup_10	0	0	0	0	0	0	0.0133093	0	0	0.00361128	0	0
unclassified_Actinomarinales	0.00123083	0.00154863	0	0.0377158	0	0.00130017	0	0	0	0	0	0.00136808
Candidatus_Actinomarina	0	0.00619454	0	0	0	0	0	0	0	0	0	0
unclassified_Microtrichales	0	0	0	0	0	0	0	0	0	0.0168526	0	0
Ilumatobacter	0	0	0	0	0	0	0	0	0	0.00842632	0.00926526	0
unclassified_Microtrichaceae	0	0.00154863	0.00146374	0.13977	0	0	0.00120994	0	0	0	0.00264722	0.00136808
Sva0996_marine_group	0	0	0	0	0.00158386	0.00130017	0	0	0	0.00120376	0	0
Actinomyces	0	0	0.0161012	0	0	0	0	0	0	0	0	0
Corynebacterium_1	0.00861581	0.0046459	0	0	0	0.00130017	0	0	0	0.0168526	0	0
Lawsonella	0	0	0	0	0	0	0	0.0246363	0	0	0	0
Mycobacterium	0	0	0	0	0	0	0	0	0	0.00120376	0.00926526	0
Fodinicola	0	0	0	0	0	0	0	0	0.00133991	0	0.00661805	0
Brevibacterium	0	0	0	0	0	0	0	0	0.00535963	0	0	0.00136808
Tetrasphaera	0	0	0	0	0	0.00130017	0	0	0.00267982	0	0.00132361	0.00136808
unclassified_Microbacteriaceae	0	0	0	0.00221857	0	0	0.00120994	0	0	0.00120376	0.0185305	0
Microbacterium	0.00369249	0.00309727	0	0.0088743	0.00158386	0	0	0.0115935	0.00267982	0	0.00397083	0.00136808
Micrococcus	0	0.017035	0	0	0	0	0	0	0	0	0	0
Nesterenkonia	0	0	0	0.0199672	0	0	0	0	0	0	0	0
Pseudarthrobacter	0	0.00154863	0	0	0	0.00130017	0	0.00289838	0	0	0.00132361	0.00410425
Rothia	0	0	0	0	0	0.00130017	0.00120994	0	0.0120592	0	0	0.00273617
unclassified_PeM15	0	0.00154863	0	0	0	0	0.00120994	0	0.0509165	0	0	0
Cutibacterium	0	0	0	0.00443715	0	0	0.00967949	0.00434757	0	0	0	0
Pseudonocardia	0	0	0	0	0	0	0	0	0	0.0409279	0	0
Saccharopolyspora	0	0	0	0	0	0.0299039	0	0	0	0	0	0
Streptomyces	0.00246166	0	0	0	0	0	0	0.00144919	0	0	0.00264722	0.00273617
Collinsella	0.00492332	0	0	0	0	0	0	0	0	0	0	0
unclassified_OPB41	0	0	0	0	0	0	0.00120994	0	0	0	0.00132361	0.00136808
unclassified_MB-A2-108	0	0	0	0	0	0	0	0	0.00133991	0.00240752	0	0
unclassified_Nitriliruptoraceae	0	0	0	0.0377158	0	0	0	0	0	0	0	0
unclassified_Gaiellales	0	0	0	0	0	0	0	0.0231871	0	0	0	0
Gaiella	0.00246166	0	0	0	0	0	0.00120994	0.00289838	0.00133991	0	0	0
unclassified_Fimbriimonadaceae	0	0	0	0.0221857	0.0190063	0.0741097	0.00967949	0	0.0200986	0.0144451	0.0145597	0.0259936
Bacteroides	0.00492332	0.00154863	0.00878246	0	0.0205901	0.00520068	0.0145192	0.0594168	0.0495766	0.0108338	0.0158833	0.00684041
unclassified_Bacteroidetes_vadinHA17	0.0135391	0.0108404	0.00878246	0	0.00950314	0.00390051	0.00725962	0.0115935	0.00803945	0.00361128	0.00529444	0.00957658
unclassified_Marinifilaceae	0.217857	0.233844	0.323487	0	0.11087	0.148219	0.117364	0.0927482	0.0589559	0.201028	0.236926	0.306451
Marinifilum	0.0393866	0.0727858	0.045376	0	0.022174	0.0312041	0.0169391	0.0405774	0.0267982	0.0228715	0.023825	0.032834
Carboxylicivirga	0	0	0	0.0133114	0	0	0	0	0	0	0	0
unclassified_Muribaculaceae	0.00492332	0.0046459	0.00439123	0	0.00475157	0.00130017	0.00120994	0.00289838	0.00267982	0.00120376	0.00926526	0.00273617
unclassified_Paludibacteraceae	0.00492332	0.0123891	0.0175649	0	0	0	0.00120994	0.228972	0	0.00120376	0.00264722	0.00273617
Prevotella_1	0	0	0	0.00665572	0	0	0	0	0	0	0	0
Prevotella_7	0	0	0	0	0	0.00130017	0	0	0	0	0.00132361	0.00136808
Draconibacterium	0	0	0	0.00665572	0	0	0	0	0	0	0	0
Roseimarinus	0.0369249	0.0433618	0.0161012	1.47979	3.16613	0.969927	0.00967949	0.0188395	0.014739	0.132414	0.0952999	0.0410425
Parabacteroides	0	0	0	0	0	0	0	0	0	0	0.00264722	0
unclassified_Chitinophagales	0.0123083	0.03407	0.0336661	0.350535	0.541679	0.419955	0.468245	0.366645	0.920517	0.269642	0.187953	0.309187
unclassified_Chitinophagaceae	0.00615415	0.00309727	0.00585497	0.0687758	0.0966153	0.0325043	0.0423478	0.0912991	0.0629757	0.0060188	0.00794166	0.0424106
Taibaiella	0	0.00309727	0	0.00443715	0.0174224	0	0	0.00144919	0	0	0	0
unclassified_Saprospiraceae	0.050464	0.0356186	0.0951433	1.17584	1.24174	0.868514	0.165761	0.188395	0.14471	1.03885	0.780929	0.868732
Aureispira	0.01477	0.00154863	0.00585497	0.00665572	0.00791929	0	0.037508	0	0.0120592	0.0385203	0.00264722	0.00547233
Lewinella	0.00615415	0.00154863	0.00439123	0.0244043	0.0142547	0.053307	0	0	0.00267982	0.0782444	0.060886	0.0588276
Portibacter	0	0	0	0	0	0	0	0.00289838	0	0.00120376	0	0.0109447
Rubidimonas	0	0	0	0	0	0	0	0	0	0	0.00264722	0
unclassified_Cyclobacteriaceae	0.0196933	0.0046459	0.00585497	0.0377158	0.0966153	0.0377049	0.108894	0.0130427	0.116572	0.0975046	0.0185305	0.0752445
Cyclobacterium	0.00123083	0	0	0	0	0	0	0	0	0	0.00132361	0.00136808
Ekhidna	0	0	0	0	0.00158386	0	0	0	0	0	0.00529444	0.110815
Fabibacter	0	0	0	0	0	0	0.018149	0	0.0522564	0.00240752	0.0463263	0.0793488
Reichenbachiella	0.00123083	0.00154863	0	0	0.0205901	0	0.0229888	0.0202887	0	0.0228715	0.0198541	0.0424106
Roseivirga	0	0	0	0.00221857	0.00633543	0	0	0	0	0	0	0
unclassified_Microscillaceae	0	0	0	0.0110929	0	0	0	0	0	0	0	0
Spirosoma	0	0	0	0	0	0.0117015	0	0	0	0	0	0
Taeseokella	0	0.00154863	0	0	0.0475157	0.00130017	0	0.00144919	0.00133991	0	0	0
unclassified_Crocinitomicaceae	0	0	0	0.00443715	0	0	0	0	0	0	0	0
Crocinitomix	0.00738498	0.0139377	0.112708	0.03106	0.0300933	0.0403053	0.00241987	0	0	0.00963008	0.0105889	0.0136808
Fluviicola	0	0	0	0.0244043	0	0	0	0	0	0	0	0.00684041
Salinirepens	0.00123083	0.0046459	0.00439123	0.0177486	0	0.00260034	0.00120994	0.00144919	0	0.00361128	0.00264722	0.0205212
unclassified_Cryomorphaceae	0.0480024	0.0418131	0.0395211	0.297289	0.535344	0.30814	0.135513	0.12463	0.222425	0.0999121	0.0926526	0.0766126
NS10_marine_group	0.0258474	0.00309727	0.0204924	0	0	0.00390051	0	0	0	0	0	0
Owenweeksia	0.112006	0.0681399	0.150766	0.150863	0.871122	0.310741	0.124623	0.199988	0.267982	0.0397241	0.0516208	0.0766126
unclassified_Flavobacteriaceae	0	0	0	0.0599015	0.00158386	0	0.00362981	0.00289838	0.00133991	0.00722256	0.0105889	0.0109447
Aequorivita	0	0	0	0.0332786	0	0	0	0	0	0	0	0
Algibacter	0.00123083	0.00154863	0.00292749	0.10871	0.118789	0.061108	0.00120994	0	0.00133991	0.00361128	0.0185305	0.0136808
Aquibacter	0.00246166	0.00154863	0.00146374	0.03106	0.0253417	0	0	0	0	0.00240752	0.00264722	0.00136808
Aquimarina	0.0480024	0.0201323	0.0263474	0.0754315	0.155218	0.172923	0.0810657	0.142021	0.443509	0.0975046	0.0555916	0.160066
Arenibacter	0	0.00619454	0.00731872	0.0798687	0.0934476	0.061108	0.00120994	0.00144919	0.00133991	0.125191	0.123096	0.142281
Bizionia	0	0.00154863	0	0.0088743	0	0	0	0	0	0	0	0
Cellulophaga	0.0320016	0.0247782	0.0234199	0.235169	0.226492	0.100113	1.65398	1.32891	1.17912	1.14478	1.10521	1.37355
Corallibacter	0.0443099	0.0325213	0.051231	0.672228	0.657301	0.30814	0.0774359	0.0217379	0.0187587	0.459837	0.446056	0.454203
Dokdonia	0.00615415	0.0046459	0.00585497	0.0554643	0.109286	0.00910119	0.0108894	0	0.0844142	0.00963008	0.0225014	0.00547233
Flaviramulus	0.230165	0.108404	0.22688	0.641168	0.858451	0.373149	0.0653365	0.030433	0.0817344	0.0878745	0.12839	0.16417
Flavobacterium	0.0615415	0.0309727	0.0644047	0.0354972	0	0	0.0241987	0	0.0602959	0.00120376	0	0
Gillisia	0	0.00154863	0	0	0.0364287	0	0	0	0	0	0	0
Gilvibacter	0	0	0	0	0	0	0	0	0	0.0168526	0	0
Jejudonia	0.0787731	0.0449104	0.0775784	0.0332786	0.0902799	0.0585077	0.408958	0.436207	0.448869	0.375573	0.667099	0.581435
Jejuia	0.00123083	0	0	0	0.0142547	0	0	0	0	0.00963008	0.00926526	0.00136808
Kordia	0.00246166	0	0	0.0177486	0.044348	0	0.0241987	0.0970958	0.0267982	0.0373166	0.0423555	0.0232574
Kriegella	0.00123083	0.00154863	0.00146374	0	0.00475157	0.00390051	0.0120994	0.00289838	0.00133991	0.00722256	0.0132361	0.0150489
Lutibacter	0.0196933	0.0139377	0.0131737	0.0554643	0.033261	0.00520068	0.00604968	0.00144919	0.00535963	0.00120376	0.00661805	0.0123127
Lutimonas	0.00615415	0.00154863	0	0.00665572	0.0190063	0.00390051	0.00120994	0.0231871	0.00669954	0	0.00529444	0
Maribacter	0.125545	0.0542022	0.0775784	0.962861	0.608201	0.297739	0.675144	0.820242	0.675314	0.890783	1.0258	1.34209
Maritimimonas	0.00246166	0	0.00439123	0	0	0	0.0459776	0.030433	0.0120592	0.0926896	0.0330902	0.0519871
Marixanthomonas	0	0	0	0.00221857	0.00158386	0	0	0	0	0.0722256	0.0105889	0
Mesonia	0	0	0.00146374	0.00665572	0.0649382	0	0	0	0.00133991	0.00240752	0.00264722	0.0136808
Muricauda	0.00246166	0.00154863	0	0.0354972	0.0459319	0.0182024	0.094375	0.0391282	0.0174188	0.217881	0.144273	0.155961
NS3a_marine_group	0	0.00154863	0	0	0	0.00130017	0	0	0.00267982	0.00120376	0	0
Nonlabens	0	0.00154863	0	0.00443715	0.0617704	0	0	0	0	0	0	0
Polaribacter_1	57.8035	58.8977	59.5817	1.67502	2.74007	2.3182	0.286755	0.249261	0.418051	0.414094	0.348109	0.394008
Polaribacter_3	0.249858	0.232295	0.221025	0.0199672	0.00791929	0.00390051	0.00120994	0.00289838	0	0.00240752	0	0.00547233
Polaribacter_4	0.572336	0.314373	0.548904	0.758752	0.7555	0.505766	0.094375	0.0840531	0.109872	0.105931	0.105889	0.125864
Pricia	0	0	0	0.0088743	0	0	0	0	0	0	0	0
Pseudofulvibacter	0.0233858	0.00774317	0.0278111	0.0133114	0.00316771	0	0.00120994	0.0188395	0.0254582	0.00120376	0	0.0082085
Psychroserpens	0.01477	0.0123891	0.0146374	0.00443715	0.0158386	0.0143019	0.278285	0.282592	0.202326	0.411686	0.571799	0.693618
Salegentibacter	0.00123083	0	0	0	0	0	0	0	0	0	0	0.0342021
Spongiivirga	0	0	0	0	0.066522	0	0	0	0	0.00120376	0	0
Tenacibaculum	3.87834	3.79416	3.20121	2.41381	1.51892	0.997231	1.26317	1.62454	1.13892	0.43215	0.607537	0.811273
Ulvibacter	0	0.00154863	0	0	0.022174	0.0338044	0	0	0	0	0	0.00136808
Vitellibacter	0.00123083	0	0	0.00221857	0	0	0	0	0	0.0156489	0.00132361	0.00410425
Winogradskyella	0.0172316	0.0108404	0.0131737	0.35719	0.316771	0.188525	0.130673	0.211582	0.0991532	0.157693	0.207807	0.254463
Xanthomarina	0	0	0	0.0133114	0.0142547	0	0	0	0	0	0.00132361	0.00136808
Zunongwangia	0	0	0	0	0.00791929	0	0	0	0	0	0	0
[Polaribacter]huanghezhanensis	0.232627	0.18119	0.18004	0.208546	0.261336	0.117015	0.56504	0.366645	0.700772	0.0842632	0.0675041	0.146385
unclassified_NS9_marine_group	0.0295399	0.00619454	0.00585497	0.0554643	0.0871122	0.0377049	0.169391	0.130427	0.389913	0.00120376	0.0317666	0.0232574
unclassified_Weeksellaceae	0	0	0	0.0221857	0	0	0	0	0	0	0	0
Chryseobacterium	0.00861581	0.00929181	0.0146374	0.00221857	0.0174224	0.00390051	0.00362981	0.0173903	0	0.0060188	0.00926526	0.00547233
Moheibacter	0	0	0	0.0377158	0	0	0	0	0	0	0	0
unclassified_NS11-12_marine_group	0.00369249	0.00309727	0.00146374	0.00443715	0	0.00130017	0.00362981	0.00434757	0.00535963	0.00361128	0.00661805	0.032834
Nubsella	0.00123083	0.00619454	0.00292749	0	0.00158386	0	0	0.00144919	0	0	0	0
Sphingobacterium	0.00615415	0.00309727	0.00146374	0.0221857	0.00158386	0.00260034	0.0302484	0.123181	0.0549362	0.0228715	0.00794166	0.00273617
IheB3-7	0	0	0	0	0	0.00130017	0.00120994	0	0	0.00120376	0	0
unclassified_OPB56	0.0135391	0.00154863	0.00146374	0.0621201	0.0126709	0.0312041	0.00241987	0.00144919	0.00267982	0.0192602	0.0344138	0.0232574
Caldisericum	0.00738498	0.0046459	0.00439123	0	0.00475157	0.00910119	0.00604968	0.0101443	0.00267982	0.00481504	0.00529444	0.0082085
unclassified_WCHB1-02	0	0.00154863	0	0	0	0.00130017	0.00241987	0	0.00133991	0.00120376	0.00264722	0
unclassified_Chlamydiaceae	0.00984664	0.0216809	0.0219561	0.0976173	0.0205901	0.0325043	0.706603	1.43905	0.738289	4.05427	3.97612	2.42971
unclassified_Criblamydiaceae	0	0	0	0	0	0	0	0	0.029478	0	0	0
unclassified_Simkaniaceae	0	0	0	0.0199672	0.00316771	0	0	0	0.0455569	0.0409279	0.00926526	0.0478829
Candidatus_Fritschea	0	0	0	0	0	0	0.0254087	0	0	0.00842632	0.0330902	0.0109447
Waddlia	0	0	0	0.0088743	0	0	0	0.0463741	0.0200986	0.00120376	0	0
unclassified_Anaerolineaceae	0.00861581	0.00619454	0.0117099	0	0	0.00260034	0.00362981	0.00434757	0.00669954	0.00120376	0.00264722	0.00410425
Leptolinea	0	0.00309727	0.00146374	0	0.00316771	0.00130017	0.00120994	0	0	0.00120376	0.00529444	0.00136808
Longilinea	0	0	0.00146374	0	0	0	0.00120994	0.00144919	0	0.00240752	0.00132361	0
RBG-16-58-14	0.00123083	0	0	0.0177486	0	0	0.00120994	0	0	0	0	0
unclassified_RBG-13-54-9	0.00369249	0.00154863	0.00292749	0	0.00316771	0.00520068	0.00120994	0	0.00401972	0.00361128	0.00264722	0.00410425
unclassified_A4b	0.00369249	0	0.0102462	0	0	0.0117015	0.0520272	0.075358	0.00401972	1.07857	0.182658	0.519871
unclassified_FW22	0	0	0	0	0	0	0.00120994	0.00144919	0	0	0	0
unclassified_MSBL5	0.00123083	0	0	0	0	0.00130017	0.00241987	0.00289838	0.00401972	0.00361128	0.00397083	0.00136808
unclassified_KD4-96	0	0	0	0	0.00158386	0	0	0	0	0	0	0.00273617
unclassified_Caenarcaniphilales	0	0	0	0	0	0	0	0	0	0.00120376	0	0.0191532
Chroococcidiopsis_SAG_2023	0.00123083	0	0	0	0	0	0	0.0289838	0	0.00120376	0	0
Synechococcus_CC9902	0	0.00154863	0	0	0	0.0754099	0	0	0	0	0	0
unclassified_Sericytochromatia	0	0	0	0.03106	0.00950314	0.0494065	0	0.0289838	0.0107193	0.0120376	0	0.0150489
Hyaloperonospora_arabidopsidis	0.129237	0.179642	0.544512	0.3106	0.307268	0.362748	0.0145192	0	0.0321578	0.00361128	0.0105889	0.00273617
unclassified_Vermiphilaceae	0.00246166	0.00154863	0.00292749	0	0.00158386	0.00260034	0.0725962	0.25071	0.125951	0.0529655	0.173393	0.0930296
Arcobacter	1.74039	1.0825	1.32322	2.60017	2.52467	6.76349	1.06474	1.14631	1.26889	2.82402	3.60419	2.75395
Sulfurovum	0.00246166	0.00929181	0.00731872	0	0.0126709	0.0260034	0.00604968	0.00579677	0.0187587	0.0132414	0.00794166	0.00957658
Sulfuricurvum	0	0.00309727	0.00731872	0	0.0126709	0.00650085	0.00725962	0.00289838	0.00535963	0.0132414	0.00529444	0.00410425
Anaerobacillus	0	0.00309727	0	0	0.0142547	0.0234031	0.00120994	0.00144919	0.00535963	0.00842632	0	0
Anoxybacillus	0.00123083	0	0.00146374	0.00221857	0	0	0.00241987	0.00289838	0.00267982	0.00361128	0.00397083	0.00273617
Bacillus	0.0246166	0.0232295	0.0336661	0	0.0316771	0.0234031	0.0314583	0.0565185	0.0334977	0.0481504	0.0383847	0.0506191
Exiguobacterium	0	0	0	0.00221857	0.00158386	0	0	0	0	0.00120376	0.00529444	0
Lysinibacillus	0.00123083	0.00154863	0.00146374	0	0.00158386	0.00390051	0.00604968	0.00144919	0.00267982	0.00481504	0	0.00273617
unclassified_Sporolactobacillaceae	0	0	0	0	0	0	0	0	0	0	0	0.0684041
Salinicoccus	0	0	0	0	0	0	0.00362981	0	0.0281381	0	0	0
Staphylococcus	0	0	0	0.00443715	0.0269256	0	0	0.0565185	0	0	0.00132361	0.00136808
Enterococcus	0.00123083	0	0	0.0288415	0.00158386	0	0.00241987	0.00144919	0	0.00240752	0.00132361	0
Lactobacillus	0.0221549	0.0046459	0	0.102054	0.136212	0.0754099	0.00604968	0.00144919	0.0629757	0.0060188	0.00397083	0.00957658
Weissella	0	0	0	0.0399343	0.00791929	0.00130017	0	0	0	0	0.0119125	0
Lactococcus	0	0	0	0	0.00475157	0	0	0	0	0	0	0
Streptococcus	0.00123083	0.00154863	0.00146374	0	0.00158386	0.00130017	0.00241987	0	0.00267982	0.00240752	0.00132361	0
Clostridium_sensu_stricto_1	0.00123083	0.00619454	0.00292749	0.0909615	0.00158386	0.00130017	0.00483974	0.0202887	0.0589559	0.00120376	0.00132361	0
Clostridium_sensu_stricto_12	0.00123083	0	0	0	0.00158386	0.00130017	0.00241987	0	0.00267982	0	0.00264722	0.00273617
Clostridium_sensu_stricto_7	0.00246166	0.0108404	0.00439123	0	0.00158386	0.00390051	0.0120994	0.00579677	0.00401972	0.00361128	0.00397083	0.0082085
Anaerosolibacter	0	0	0	0	0	0.0117015	0	0	0	0	0	0
Defluviitaleaceae_UCG-011	0	0	0	0.0354972	0	0	0	0	0	0	0	0
Finegoldia	0	0	0.00292749	0	0	0	0	0.0463741	0	0.0168526	0	0
Fusibacter	0.0283091	0.0232295	0.0278111	0	0.033261	0.0286037	0.037508	0.0478233	0.0415371	0.0469467	0.0330902	0.0273617
unclassified_JTB215	0.00123083	0	0.00585497	0.0554643	0.088696	0.0221029	0.0157292	0.00869515	0.00535963	0	0.00132361	0
Lachnospiraceae_NK4A136_group	0	0.00309727	0.00146374	0	0.00158386	0	0.00120994	0.0884007	0.00133991	0.00240752	0	0.00273617
Peptoclostridium	0	0	0.00146374	0.0399343	0.102951	0.0936123	0.0350881	0.139122	0.057616	0.0385203	0.00132361	0.0082085
Romboutsia	0.00369249	0.00309727	0.00585497	0.0576829	0.00316771	0.00520068	0	0.00289838	0.00133991	0.0060188	0.00397083	0.00410425
Sporacetigenium	0.00246166	0	0	0	0.00316771	0	0	0	0	0	0	0.00136808
Ercella	0	0	0	0	0	0.00130017	0	0.00144919	0	0	0.00264722	0
Ethanoligenens	0	0	0	0	0	0.00130017	0	0.00144919	0	0	0	0.00273617
Ruminococcaceae_NK4A214_group	0	0	0.0146374	0	0	0	0	0	0	0	0	0
Eubacterium coprostanoligenes_group	0.00123083	0	0	0	0	0	0	0.00289838	0.0375174	0	0	0.00547233
Anaerorhabdus furcosa_group	0	0	0	0	0	0	0	0.0231871	0	0	0	0
Cetobacterium	0.00123083	0	0	0	0	0.00130017	0	0.00144919	0	0.00120376	0	0
Fusobacterium	0	0.00154863	0.00146374	0	0.00158386	0.00260034	0.00362981	0.068112	0.00267982	0.00842632	0.00264722	0.00273617
Propionigenium	0.00615415	0.00309727	0.00585497	0.00221857	0.00633543	0.00520068	0.00241987	0.00144919	0.00535963	0.00722256	0.00529444	0.00547233
Psychrilyobacter	0.126775	0.11305	0.118563	0.00443715	0.0712736	0.109214	0.128253	0.0927482	0.072355	0.0975046	0.12839	0.358438
unclassified_Gemmatimonadaceae	0.00369249	0	0.00146374	0	0.00158386	0.00390051	0.00604968	0.00579677	0.00401972	0.00481504	0.00529444	0.00136808
Gemmatimonas	0	0	0.00292749	0	0.00475157	0.00390051	0.00604968	0.00579677	0.00267982	0	0.00397083	0.00136808
unclassified_S0134_terrestrial_group	0	0	0	0	0	0	0	0.00144919	0.00133991	0	0	0
unclassified_Hydrogenedensaceae	0	0	0	0	0	0	0	0	0	0	0.00529444	0
Leptospirillum	0.00246166	0.00154863	0.00146374	0	0.00316771	0.00130017	0.00120994	0.00144919	0	0.00481504	0.00264722	0.00273617
unclassified_Thermodesulfovibrionia	0	0	0.00146374	0	0	0	0.00120994	0	0	0	0	0
unclassified_Candidatus_Magasanikbacteria	0	0	0	0.00443715	0	0	0	0	0	0	0	0
unclassified_Gracilibacteria	0.00738498	0.0046459	0.0102462	0	0	0.00520068	0.00120994	0.00289838	0.00401972	0.00240752	0.00264722	0
unclassified_JGI_0000069-P22	0.0590798	0.00619454	0.00146374	0.00665572	0	0	0.00241987	0	0.014739	0	0.00132361	0.0300978
unclassified_Parcubacteria	0	0.00154863	0	0	0	0	0	0	0	0	0	0.00136808
unclassified_Candidatus_Campbellbacteria	0.0110775	0.00309727	0.0805059	0.0199672	0.00950314	0.106614	0.00362981	0.00289838	0.00669954	0.00240752	0.00661805	0.00547233
unclassified_Candidatus_Kaiserbacteria	0	0	0.00585497	0	0	0	0.00120994	0.00144919	0.00133991	0	0	0.00136808
unclassified_Saccharimonadales	0.00369249	0.00154863	0.00146374	0.0266229	0	0	0.00120994	0.00144919	0.00267982	0.00361128	0	0.00136808
unclassified_Saccharimonadaceae	0	0	0	0	0	0	0.0229888	0	0	0	0	0
candidate_division_WS6_bacterium_GW2011_GWE2_33_157	0.00492332	0.0046459	0	0	0.00158386	0.00260034	0.00120994	0	0.00133991	0.00240752	0.00132361	0.00136808
unclassified_028H05-P-BN-P5	0	0	0	0	0	0	0	0.0260854	0	0.0228715	0.0277958	0.0574595
unclassified_BD7-11	0	0	0	0	0.00158386	0	0.00120994	0.0173903	0.0468968	0.025279	0	0.0287297
unclassified_OM190	0.00861581	0.00929181	0.0146374	0.0665572	0.0823606	0.109214	0.301274	0.176801	0.560081	2.89143	1.23096	1.72515
Phycisphaera	0	0.00154863	0.00292749	0.0399343	0.0823606	0.162521	0.0411378	0.0811547	0.0120592	0.0914858	0.0370611	0.0314659
SM1A02	0	0.00154863	0	0	0.00158386	0	0.0290385	0.0188395	0.0107193	0.166119	0.0820638	0.105342
unclassified_Pla3_lineage	0.00123083	0	0	0	0	0	0	0	0	0.0204639	0.00794166	0.0109447
unclassified_Pla4_lineage	0	0	0	0	0	0	0	0	0	0	0.00926526	0
Blastopirellula	0	0	0	0.00221857	0	0	0.0217788	0	0	0.0204639	0.0105889	0.00547233
Fuerstia	0	0	0	0	0	0	0	0	0	0.0156489	0.00397083	0.00547233
unclassified_Alphaproteobacteria	0	0.0046459	0	0	0	0	0	0	0	0	0	0
Craurococcus	0	0	0	0	0	0	0	0.0202887	0	0	0	0
unclassified_Caedibacteraceae	0	0	0	0	0	0	0	0.00144919	0	0.00963008	0.0185305	0
unclassified_Caulobacteraceae	0.00246166	0	0	0.0244043	0	0.00260034	0.00120994	0.0115935	0	0	0.00264722	0.00136808
Brevundimonas	0.104621	0.0294241	0.102462	0.133114	0.145715	0.015602	0.342412	0.34056	0.087094	0.0975046	0.0450027	0.0355701
unclassified_Hyphomonadaceae	0.00738498	0.0309727	0.00439123	0.126459	0.128292	0.146919	0.211739	0.0420265	0.344356	0.530858	0.405024	0.404952
Algimonas	0.00246166	0.00929181	0.00292749	0.0088743	0.088696	0.015602	0.642476	0.675323	0.509165	0.477893	0.538709	0.629318
Hellea	0.00492332	0.00309727	0.0292749	0.0354972	0.142547	0.00130017	0.130673	0.0782563	0.072355	0.0866708	0.0807402	0.0943977
Henriciella	0	0	0	0.0177486	0.00158386	0	0.0411378	0	0	0	0.00397083	0.00136808
Hyphobacterium	0	0	0	0	0.0380126	0	0	0	0	0	0	0
Hyphomonas	0.00246166	0.00619454	0	0.0088743	0.00158386	0.00390051	0.0713862	0.0666628	0.0750348	0.391222	0.268693	0.190163
Litorimonas	0.0135391	0.0123891	0.0190287	0.208546	0.234411	0.208027	0.137933	0.173903	0.0937935	0.167323	0.0979471	0.160066
Robiginitomaculum	0.00123083	0	0	0	0	0	0.0120994	0.00579677	0.00133991	0.0060188	0.00264722	0.00410425
unclassified_Parvularculaceae	0.00123083	0	0.00146374	0	0	0	0.0169391	0.00144919	0.00133991	0.080652	0.121772	0.0985019
unclassified_Kordiimonadales	0.01477	0.0123891	0.0219561	0.0244043	0.0142547	0.07671	0.0992148	0.178251	0.163469	0.316589	0.124419	0.362542
bacterium_endosymbiont_of_Osedax_mucofloris	0.00123083	0.00154863	0.00585497	0	0.00158386	0.0208027	0.105264	0.00869515	0.0120592	0.00120376	0	0.0383063
unclassified_Micavibrionales	0.0221549	0.051105	0.0673322	0.173049	0.205901	0.180724	1.79796	1.47962	1.08265	0.275661	0.186629	0.284561
unclassified_Micavibrionaceae	0.0516949	0.0325213	0.117099	0.301726	0.294597	0.45896	1.3636	2.31291	1.38278	0.597065	0.50959	0.911143
unclassified_NRL2	0	0.00154863	0	0	0	0.00130017	0.00120994	0.0202887	0.0160789	0.0108338	0.00132361	0.0300978
unclassified_Paracaedibacteraceae	0.0332324	0.0123891	0.0117099	0	0.00316771	0.00260034	0.00725962	0.0652136	0.00267982	0	0.0172069	0.0123127
Candidatus_Captivus	0	0.00154863	0	0	0	0	0.00120994	0	0.00267982	0.0120376	0.0264722	0.0465148
unclassified_Parvibaculales	0.00123083	0.00309727	0.00292749	0.0288415	0.0633543	0.061108	0.019359	0.00434757	0.0428771	0.105931	0.060886	0.0957658
unclassified_PS1_clade	0.173547	0.156412	0.228344	1.9945	1.78342	1.07134	7.44111	6.51122	6.1676	4.48521	4.0198	4.12751
unclassified_Parvibaculaceae	0.00123083	0	0	0	0	0.00520068	0.00725962	0	0.00267982	0.00120376	0	0.00273617
Mf105b01	0	0	0	0	0	0	0	0	0	0	0	0.00684041
unclassified_Puniceispirillales	0	0.00154863	0	0	0	0	0.00846955	0.00144919	0.00133991	0.0349091	0.00661805	0.0218893
unclassified_EF100-94H03	0	0	0	0	0	0	0	0	0	0.0204639	0	0
Bosea	0	0	0.00146374	0.0088743	0	0	0	0	0.00133991	0	0.0119125	0
unclassified_Devosiaceae	0.01477	0.0046459	0.00439123	0	0.00475157	0.00260034	0.00362981	0.0521709	0.0187587	0.00481504	0.00926526	0.0232574
Devosia	0	0	0	0.00443715	0	0.00260034	0.00120994	0	0.044217	0.0421316	0.0105889	0.0123127
Maritalea	0.187086	0.14712	0.235663	0.259573	0.261336	0.105314	0.18391	0.127529	0.156769	0.256401	0.0780929	0.0902935
unclassified_Hyphomicrobiaceae	0	0	0	0.00665572	0	0	0	0	0	0	0.00132361	0.00957658
Filomicrobium	0	0.00154863	0	0	0.00158386	0	0.0314583	0.0347806	0	0.0144451	0.0291194	0.0136808
Hyphomicrobium	0	0	0	0	0.033261	0	0	0	0	0	0	0
unclassified_Methyloligellaceae	0	0.00154863	0.00292749	0	0	0.0195026	0	0	0.00133991	0.0120376	0	0
Methyloceanibacter	0	0	0	0	0	0	0	0	0.0174188	0.00481504	0	0
unclassified_Rhizobiaceae	0.0701573	0.03407	0.0219561	0.281759	0.234411	0.123516	1.67455	2.54768	1.56501	1.5059	1.44406	0.857788
Allorhizobium-Neorhizobium-Pararhizobium-Rhizobium	0.0640032	0.0247782	0.0336661	0.128677	0.0380126	0.0845111	0.0859055	0.236218	0.0991532	0.0385203	0.0225014	0.0369382
Cohaesibacter	0.0836964	0.119245	0.184432	0.694414	0.517921	0.999831	0.999407	1.36514	0.978133	0.149266	0.119125	0.0957658
Fulvimarina	0	0.00154863	0	0	0	0.00130017	0.00604968	0.0695612	0	0	0	0
Hoeflea	0.0160008	0.03407	0.0614772	0.110929	0.0744413	0.0988129	0.268606	0.295635	0.196966	0.12158	0.0635332	0.0766126
Lentilitoribacter	0.22278	0.185836	0.149302	1.03386	0.812519	0.371849	2.21781	2.16654	1.72446	0.444188	0.31899	0.362542
Nitratireductor	0.00123083	0.00154863	0.00439123	0.0177486	0.00791929	0.0260034	0.0205689	0.0101443	0.00267982	0.0108338	0.0132361	0.00136808
Oricola	0	0	0	0.0177486	0	0	0.00241987	0	0.00133991	0.00120376	0	0
Pseudahrensia	0.0812348	0.03407	0.0395211	0.195235	0.210653	0.100113	0.232308	0.201438	0.115232	0.0433354	0.0582388	0.049251
Anderseniella	0	0	0	0.146426	0.00158386	0.00130017	0	0.00289838	0.00133991	0	0	0
Bauldia	0	0	0	0.00221857	0	0	0	0	0	0.0589843	0.00926526	0.00547233
Amorphus	0	0	0	0	0	0	0	0	0	0.00722256	0	0
Labrenzia	0.00369249	0.0108404	0.00439123	0.0266229	0.00791929	0.00520068	0.277075	0.163759	0.119252	0.0349091	0.0291194	0.0177851
Pseudovibrio	0.00123083	0.00154863	0	0	0.00158386	0	0.00241987	0.00434757	0.00267982	0.00120376	0.00264722	0.00410425
Stappia	0	0	0	0	0	0.0312041	0.0423478	0	0	0	0	0
unclassified_Rhodobacteraceae	0	0	0.00292749	0	0.00158386	0	0.00120994	0	0.00133991	0.00722256	0.00661805	0.00684041
Albimonas	0	0	0	0.110929	0	0	0	0	0	0	0	0
Aliisedimentitalea	0.00246166	0.00309727	0	0	0	0	0	0	0	0	0	0
Amylibacter	0.0763114	0.0387159	0.0292749	0.00665572	0.055435	0.00130017	0.0895353	0	0.00267982	0.00120376	0.0158833	0.00136808
Halocynthiibacter	0.625262	0.329859	0.34398	0.332786	0.635127	0.260034	0.292805	0.733291	0.210366	0.193805	0.12839	0.0985019
Lentibacter	0.156315	0.0650427	0.0409848	0.159737	0.232827	0.136518	0.284335	0.37679	0.352396	0.565767	0.452674	0.822218
Loktanella	0.0824656	0.0836263	0.0951433	0.175267	0.378542	0.183324	0.348462	0.281143	0.254582	0.546507	0.680335	0.57049
Maribius	0	0	0.00146374	0.00221857	0	0	0	0.0115935	0	0.00240752	0	0
Marivita	0.00492332	0.0123891	0.00878246	0.0488086	0.0506834	0.0832109	0.100425	0.0550693	0.0535963	0.127599	0.0450027	0.109447
Nautella	0.204318	0.126988	0.144911	1.55744	2.07327	1.12205	1.11072	0.892702	0.790546	1.3109	1.41626	1.34756
Oceaniovalibus	0.0221549	0.0356186	0.0117099	0.0443715	0.0696897	0.0130017	0.154872	0.0999942	0.0629757	0.331034	0.455322	0.430946
Octadecabacter	0.0861581	0.0139377	0.0146374	0.0266229	0.0316771	0.00260034	0	0	0.0308179	0	0	0.0082085
Paracoccus	0.0135391	0.0263268	0.0161012	0.0599015	0.0918637	0.0832109	0.075016	0.117384	0.0562761	0.0613918	0.0502972	0.0725084
Pontivivens	0	0	0	0	0	0.00130017	0.0641266	0.00434757	0.0482367	0	0.0357374	0.00957658
Rhodovulum	0	0	0.00146374	0.0177486	0	0	0	0.00289838	0.00133991	0.0168526	0.00132361	0.00410425
Roseovarius	0.643724	0.294241	0.447905	2.14536	3.3166	1.11555	2.44165	2.17669	1.49534	0.843836	0.955646	0.985019
Rubellimicrobium	0	0	0.0117099	0	0	0	0	0	0	0	0	0
Ruegeria	0.0627723	0.0371672	0.0365936	0.572392	0.578108	0.211928	0.896563	0.6275	0.454229	0.467059	0.745192	0.562282
Sagittula	0.102159	0.0356186	0.0365936	0.224076	0.514754	0.176823	1.78103	0.956466	0.513185	1.04848	0.937115	1.24359
Shimia	0.0209241	0.00309727	0.00731872	0.00443715	0.011087	0.0325043	0.00120994	0.00289838	0	0.00120376	0.00264722	0.00136808
Silicimonas	0	0	0.00146374	0.0221857	0	0.0195026	0.00362981	0.00434757	0.00133991	0.0132414	0.00132361	0
Sulfitobacter	0.44433	0.27256	0.345443	3.07716	5.4944	3.28423	5.64556	4.9345	4.17247	1.17848	1.34743	1.37766
Thalassobius	0.00615415	0	0.00292749	0.0576829	0.205901	0.00780102	0.0120994	0.0666628	0.00267982	0.00240752	0.00529444	0.00136808
Tropicibacter	0.937892	0.788255	0.714307	2.53805	3.8361	1.95806	3.67579	3.23025	2.26578	1.96694	1.76834	1.929
unclassified_Rhodospirillales	0.0172316	0.063494	0.0322023	0.0576829	0.0190063	0.110514	0.0665465	0.163759	0.112552	0.0637993	0.0622096	0.0902935
unclassified_Magnetospiraceae	0	0	0	0	0	0.00130017	0.00120994	0.0115935	0.00133991	0.0156489	0.0172069	0.0465148
unclassified_Magnetospirillaceae	0	0.0046459	0.00585497	0	0	0	0	0	0	0	0.00529444	0.0150489
unclassified_Terasakiellaceae	0.352017	0.236941	0.257619	0	0.0205901	0.0260034	0.0338782	0.0797055	0.0254582	0.0349091	0.0185305	0.0246255
Terasakiella	0.00369249	0.00929181	0.00146374	0.00221857	0.011087	0.00910119	0.00967949	0.0101443	0.0107193	0.0144451	0.0185305	0.0150489
unclassified_Kiloniellaceae	0	0	0	0	0	0	0	0	0	0.00842632	0	0
Kiloniella	0.00738498	0.00929181	0.00878246	0	0.0253417	0.00910119	0.105264	0.12608	0.0884339	0.0216677	0.00926526	0.00410425
Pelagibius	0	0	0	0	0.00158386	0	0.00120994	0	0	0.00361128	0.0132361	0.00684041
Tagaea	0	0	0	0	0	0	0	0	0	0	0.0172069	0.00273617
Tistlia	0	0	0	0	0	0	0	0.00869515	0	0.00722256	0	0.0082085
unclassified_AB1	0.00369249	0.0046459	0.00292749	0.0377158	0.0300933	0.0273036	0.0859055	0.137673	0.105853	0.0686144	0.103242	0.147753
Sinorickettsia_chlamys	0.00738498	0.063494	0.0600135	0.319475	0.541679	0.475862	0.612228	1.08544	0.923196	0.522432	0.816667	0.881045
Candidatus_Neoehrlichia	0	0.00154863	0	0	0	0	0.00241987	0	0.00133991	0.00240752	0	0
unclassified_Midichloriaceae	0.00123083	0	0	0	0	0	0.0120994	0.0289838	0.0844142	0.0108338	0.0185305	0.0697722
Candidatus_Jidaibacter	0	0	0	0	0	0	0	0	0	0	0.00397083	0
unclassified_Rickettsiaceae	0.0184624	0.0387159	0.0380573	0.0110929	0.00475157	0.0416055	0.00241987	0.00434757	0.00267982	0.0385203	0.0172069	0.0150489
Candidatus_Megaira	0.00738498	0.0201323	0.00292749	0.0465901	0.0158386	0.184624	0.00241987	0.0202887	0.00133991	0.0276865	0.00926526	0.0396744
unclassified_SM2D12	0.00492332	0.00154863	0.0161012	0.0110929	0.00316771	0.0559073	0.136723	0.184047	0.0803945	0.0770407	0.0582388	0.138176
Sneathiella	0	0	0	0	0	0	0.00483974	0	0.0334977	0	0.00132361	0.0136808
unclassified_Sphingomonadaceae	0.00123083	0	0	0	0	0	0	0.0202887	0	0.00120376	0.0145597	0.00957658
Altererythrobacter	0.00615415	0.00154863	0.00585497	0.0244043	0.044348	0.00130017	0.106474	0.0724596	0.0241183	0.0325015	0.030443	0.0136808
Erythrobacter	0.00861581	0.00619454	0.0102462	0.17083	0.0411803	0.0286037	0.0459776	0.0927482	0.029478	0.109542	0.123096	0.103974
Sphingomonas	0.00369249	0.0123891	0.00585497	0.01553	0.00316771	0.00910119	0.00483974	0.00724596	0.00267982	0.0409279	0.0158833	0.0082085
Sphingorhabdus	0.0233858	0.0356186	0.0248836	0.204109	0.277175	0.354946	0.57472	0.502869	0.558742	0.506783	0.559887	0.42821
unclassified_Thalassobaculales	0	0	0	0	0	0	0	0.0101443	0	0.00722256	0	0.00547233
Candidatus_Alysiosphaera	0	0	0	0.00665572	0	0	0	0	0	0	0	0
unclassified_Bacteriovoracaceae	0	0	0.00146374	0	0	0	0.00241987	0.0362298	0.00133991	0.0180564	0.00794166	0.00410425
Halobacteriovorax	0.302784	0.212163	0.310314	0.1553	0.33261	0.375749	0.243197	0.359399	0.117912	0.117969	0.0860346	0.0943977
Peredibacter	0.0910814	0.080529	0.169794	0.113147	0.199566	0.221029	0.0677564	0.202887	0.0790546	0.253993	0.185305	0.218893
Bdellovibrio	0.1477	0.0681399	0.166867	0.224076	0.22174	0.0923121	0.523902	0.439105	0.596259	1.54563	1.66245	1.72789
OM27_clade	0.00123083	0.00154863	0.00292749	0.0576829	0.120373	0.0520068	0.00120994	0	0.00133991	0.00240752	0.00132361	0.0383063
unclassified_Bradymonadales	0.00246166	0.00154863	0	0.0088743	0.0855283	0	0.019359	0.00144919	0	0.085467	0.0900054	0.0766126
Deltaproteobacteria_bacterium_SKP-2	0.0135391	0.00309727	0.00585497	0.0288415	0.0617704	0	0.0907452	0.00289838	0.178208	0.0686144	0.0555916	0.0560914
unclassified_Desulfarculaceae	0	0	0	0	0	0	0.00483974	0.037679	0	0	0.00264722	0
Desulfovibrio	0	0	0	0	0	0	0	0	0	0	0.0277958	0
Halodesulfovibrio	0.00123083	0.00619454	0.00878246	0	0.011087	0.00650085	0.00846955	0.0405774	0.0241183	0.00481504	0.0158833	0.0150489
unclassified_Sva1033	0	0	0.0102462	0	0	0	0	0	0	0	0	0
unclassified_MBNT15	0	0	0	0	0	0	0	0	0	0.00963008	0	0
unclassified_Blfdi19	0	0.00154863	0	0.0244043	0.0316771	0.0234031	0.113734	0.00144919	0.133991	0.0433354	0.0105889	0.00547233
unclassified_Eel-36e1D6	0.00123083	0.00154863	0	0	0	0	0	0	0.0535963	0.0625955	0	0.0109447
unclassified_Nannocystaceae	0.00738498	0	0	0	0.0190063	0.0598078	0.00120994	0	0	0.0758369	0.0132361	0.0314659
Nannocystis	0.00615415	0	0.00439123	0	0.00633543	0.00780102	0.0157292	0.030433	0.00401972	1.54081	1.00065	0.604693
unclassified_P3OB-42	0.00123083	0	0	0	0	0	0	0.00144919	0.00133991	0.0710219	0.0701513	0.187427
unclassified_Sandaracinaceae	0.0135391	0.00154863	0.00439123	0.20189	0.28351	0.120916	0.303694	0.288389	0.214385	0.656049	0.551945	0.504822
Sandaracinus	0.00123083	0	0	0	0.00791929	0	0.0314583	0.0144919	0	0.0312978	0.0383847	0.049251
unclassified_NB1-j	0	0	0	0	0	0.00130017	0.0604968	0	0.00133991	0.0746332	0.0754457	0.0191532
unclassified_0319-6G20	0	0	0	0	0.00158386	0	0	0	0	0.0686144	0.0185305	0.032834
unclassified_Oligoflexaceae	0.00615415	0	0	0	0.0174224	0	0	0	0.0187587	0	0	0
unclassified_PB19	0.00246166	0.00619454	0.00439123	0.00221857	0.00950314	0.00650085	0.037508	0.0362298	0.0133991	0.408075	0.260751	0.404952
Deltaproteobacteria_bacterium_SMP-3	0	0.0046459	0	0	0	0.00390051	0.019359	0	0.00133991	0.0782444	0.0860346	0.0916615
marine_metagenome	0	0.00154863	0.00146374	0.01553	0.00158386	0	0.0689664	0.00144919	0.00133991	0.199824	0.215748	0.27088
unclassified_SAR324_clade_Marine_group_B	0	0.00154863	0	0	0	0.00130017	0.0459776	0.00144919	0.0241183	0	0.00132361	0
unclassified_Syntrophaceae	0	0	0.00292749	0	0	0.00130017	0	0.00144919	0	0.0216677	0.00264722	0.00684041
Smithella	0.00123083	0.00154863	0	0	0.00158386	0.00260034	0.00120994	0.00289838	0	0.00120376	0.00132361	0.00273617
unclassified_Gammaproteobacteria	0.01477	0.0232295	0.0161012	0.0776501	0.011087	0.0637083	0.18633	0.075358	0.214385	0.745128	0.995354	0.47062
Aliiglaciecola	0	0	0	0	0	0	0.0205689	0	0	0	0.0291194	0.0259936
Alteromonas	0.00123083	0.0046459	0.00731872	0.0665572	0.118789	0.068909	0.0689664	0.153614	0.0549362	0.299736	0.438115	0.269512
Paraglaciecola	0	0	0	0	0	0	0	0.0173903	0	0.0060188	0	0
Rheinheimera	0	0.017035	0.00146374	0.00443715	0.00316771	0.00390051	0.00362981	0	0.00133991	0.00240752	0.00397083	0.00273617
Colwellia	0.188317	0.0820776	0.128809	0.199672	0.205901	0.148219	0.297644	0.204336	0.117912	0.420112	0.173393	0.195636
Litorilituus	0.00369249	0.00309727	0.00292749	0.0687758	0.155218	0.0260034	0.0895353	0.12463	0.0495766	0.163711	0.101918	0.0985019
Thalassotalea	0.0283091	0.0046459	0.00439123	0.0288415	0.0158386	0.00910119	0.128253	0.0478233	0.0817344	0.0373166	0.0397083	0.101238
Idiomarina	0	0	0	0.0332786	0.0237579	0	0.0689664	0.0231871	0.111212	0	0.0145597	0.00136808
Marinobacter	0.00369249	0.00309727	0.00292749	0.0088743	0.0174224	0.0208027	0.0133093	0.0115935	0.00937935	0.0312978	0.0582388	0.0697722
Moritella	0.00369249	0	0.0204924	0	0.0427641	0	0	0.0260854	0	0.00120376	0.0105889	0
Algicola	0.00615415	0.0046459	0.00731872	0	0.0142547	0.015602	0.00604968	0.00724596	0.00267982	0.00722256	0.0145597	0.00273617
Pseudoalteromonas	0.0923122	0.0495563	0.0644047	0.18636	0.508418	0.293838	0.258926	0.237667	0.257262	0.452614	0.235602	0.39948
Psychromonas	0.00246166	0.00309727	0.00878246	0	0	0	0	0.00144919	0	0.00120376	0	0.00410425
Psychrobium	0.0320016	0.00929181	0.0424485	0.00443715	0.00158386	0.0130017	0.0459776	0.0855023	0.00937935	0.00963008	0.00132361	0
Shewanella	0.233858	0.122342	0.201997	0.0665572	0.0871122	0.0403053	0.114944	0.131876	0.0750348	0.116765	0.135008	0.441891
Arenicella	0.0443099	0.0123891	0.0190287	0.0909615	0.182144	0.0793104	0.0169391	0.0275346	0.0361775	0.247975	0.457969	0.27088
HTCC5015	0.00369249	0.00774317	0.00585497	0.0110929	0.066522	0.0403053	0.0229888	0.060866	0.00267982	0.0637993	0.0172069	0.0588276
unclassified_B2M28	0	0	0	0	0	0	0	0	0	0.0156489	0	0
unclassified_BD72BR169	0	0	0	0.00443715	0	0	0	0	0	0	0	0
Laribacter	0	0	0	0	0	0	0.00120994	0.00289838	0	0	0	0
Acidovorax	0	0.00154863	0	0.00221857	0	0.00130017	0.0108894	0	0	0.00120376	0	0
Aquabacterium	0	0.00309727	0	0	0.00158386	0.0195026	0.056867	0.0130427	0	0.0060188	0.00397083	0.00136808
Delftia	0.662186	0.619454	0.48889	2.05218	1.51575	2.11018	1.70964	2.58101	2.41987	1.42164	1.14492	1.37082
Limnobacter	0	0	0	0	0	0	0.00120994	0.00144919	0	0.00240752	0	0.0177851
Ottowia	0	0	0	0.00221857	0	0.0117015	0	0	0	0	0	0
Parasutterella	0	0	0	0	0	0	0.00120994	0.00289838	0	0.00120376	0	0.00136808
Paucibacter	0.00123083	0	0	0	0	0	0	0.00144919	0	0	0.00397083	0.0082085
Pusillimonas	0	0	0	0.0133114	0	0	0	0	0	0	0	0
Ralstonia	0.00861581	0.017035	0.0161012	0.0488086	0.0126709	0.0130017	0.0241987	0.0318822	0.0120592	0.0168526	0.0185305	0.0232574
s3t2d-1089	0	0	0	0	0	0	0.0133093	0	0	0	0	0
Methylotenera	0.177239	0.209066	0.276647	0.607889	0.829941	0.401753	2.13796	1.32166	1.43236	1.77194	1.18066	1.93036
OM43_clade	0	0	0	0.00443715	0	0.00780102	0	0	0	0	0	0
Neisseria	0	0	0	0	0.00158386	0.00130017	0	0	0.00133991	0.00120376	0.00132361	0.00136808
Snodgrassella	0	0.0154863	0	0.01553	0.0601866	0.0234031	0.0834856	0.00289838	0.00669954	0.00240752	0.00264722	0.00136808
Ellin6067	0	0	0.00146374	0	0	0	0	0	0.00133991	0	0	0
Nitrosomonas	0	0	0	0	0	0	0.00120994	0	0	0.0204639	0.0463263	0.0369382
Dechloromonas	0	0	0	0	0	0.00520068	0.00120994	0.037679	0	0	0.00264722	0.00136808
Sulfuritalea	0	0	0.00731872	0	0	0.00260034	0.00120994	0	0	0	0	0.00273617
unclassified_Cellvibrionaceae	0.0381557	0.0201323	0.0717234	0.0599015	0.00633543	0.165122	0.124623	0.236218	0.328277	0.00240752	0.00397083	0.0150489
Aestuariicella	0.0160008	0.0108404	0.0117099	0.0909615	0.0364287	0.0234031	0.37266	0.41157	0.238504	0.905228	0.567828	0.948081
Marinagarivorans	0	0	0	0	0	0	0.00725962	0	0.0308179	0	0.00264722	0.00273617
Pseudoteredinibacter	0.10339	0.0247782	0.0687959	0.130896	0.24233	0.132617	0.124623	0.0536201	0.108533	0.0529655	0.0357374	0.0889254
unclassified_Halieaceae	0.00246166	0	0	0.0177486	0.0126709	0.0117015	0.0229888	0.00869515	0.0133991	0.196213	0.30443	0.415897
Haliea	0.0135391	0	0	0.0288415	0.0269256	0.00130017	0.00120994	0	0	0.0662068	0.0582388	0.049251
Halioglobus	0.00369249	0.0139377	0.00292749	0.03106	0.00633543	0.0364048	0.113734	0.0652136	0.0415371	0.322608	0.538709	0.742869
Marimicrobium	0	0	0	0	0	0.00130017	0.00120994	0	0	0	0	0.00410425
Pseudohaliea	0	0	0	0.00221857	0.0237579	0	0	0	0	0	0	0
C1-B045	0	0	0.00146374	0	0	0	0.0302484	0.0101443	0.0348376	0	0.00132361	0.00547233
orticoccus	0.00861581	0.00154863	0.0190287	0.0288415	0.0348449	0.0260034	0.0665465	0.0449249	0.0790546	0.276865	0.0370611	0.120391
unclassified_Spongiibacteraceae	0.00123083	0.00309727	0	0	0.00158386	0	0	0	0	0.117969	0.0277958	0.0437786
BD1-7_clade	0	0.00774317	0.00439123	0.0665572	0.0427641	0.00780102	0.338782	0.421715	0.29612	0.288903	0.156186	0.232574
Dasania	0.00738498	0	0	0	0	0	0	0	0	0	0	0
unclassified_Sedimenticolaceae	0	0	0	0	0	0	0	0	0	0.00963008	0.00264722	0
Sedimenticola	0	0	0	0.00665572	0	0	0	0	0	0	0	0
Coxiella	0.00123083	0.00154863	0	0.01553	0.011087	0.0429056	0.076226	0.0652136	0.0428771	0.00963008	0.0410319	0.0300978
unclassified_Diplorickettsiaceae	0	0	0	0	0	0.00130017	0	0	0	0.0108338	0	0
Aquicella	0.00738498	0.0232295	0.00878246	0.106492	0.120373	0.15342	0.0895353	0.162309	0.0790546	0.109542	0.127066	0.067036
unclassified_EC3	0.00123083	0.00154863	0.00439123	0.0133114	0.0285094	0.00650085	0	0	0.00133991	0.00240752	0.0198541	0.0136808
unclassified_EV818SWSAP88	0	0	0	0	0	0	0.00846955	0.0101443	0.00267982	0	0	0.00136808
unclassified_Ectothiorhodospiraceae	0.01477	0	0	0	0	0	0	0	0	0	0	0
Edwardsiella	0.00123083	0	0.00146374	0	0	0	0	0.00144919	0	0	0	0.00547233
Escherichia-Shigella	0	0	0	0	0	0.00130017	0	0	0	0	0.00397083	0
Klebsiella	0	0	0	0.0177486	0.00316771	0.00260034	0.0133093	0	0	0.00481504	0.00264722	0.00410425
Plesiomonas	0.00123083	0.00309727	0	0	0	0	0.00967949	0.0101443	0.00669954	0	0	0
unclassified_F9P41300-M23	0	0	0	0	0	0	0	0	0	0.0108338	0	0
unclassified_Francisellaceae	0	0	0	0	0	0	0	0	0	0	0	0.00684041
Francisella	0.0455407	0.046459	0.0409848	0.150863	0.107702	0.183324	0.0738061	0.134775	0.0777147	1.04005	1.1661	1.12593
Alkalimarinus	0	0	0.00146374	0	0	0	0	0.0101443	0	0	0	0
Candidatus_Berkiella	0.00246166	0.0108404	0	0.0931801	0.115622	0.0715094	0.171811	0.21593	0.179548	0.0770407	0.169422	0.116287
Marinicella	0.0689265	0.0820776	0.0717234	0.0931801	0.145715	0.0988129	2.49852	2.29697	1.72178	4.43465	9.34468	7.28094
unclassified_JTB23	0	0	0	0	0	0	0	0.00144919	0.0375174	0	0	0
unclassified_KI89A_clade	0	0	0	0.00221857	0	0	0.00120994	0	0	0.0108338	0.0119125	0.0123127
unclassified_Legionellaceae	0.00615415	0.00309727	0.00146374	0.110929	0.148883	0.183324	0.1827	0.302881	0.206346	0.0276865	0.0344138	0.0383063
Legionella	0.00492332	0.00309727	0.0131737	0.0199672	0.0142547	0.00130017	0.0350881	0.0594168	0.0348376	0.00120376	0.0264722	0.0396744
unclassified_MBAE14	0.0356941	0.0325213	0.045376	0.0843058	0.17264	0.0598078	0.177861	0.163759	0.0468968	0.274457	0.0330902	0.110815
gamma_proteobacterium_enrichment_culture_clone_TT-311	0	0	0.00146374	0	0	0	0.00362981	0.0115935	0.00803945	0.0180564	0.0370611	0.0396744
unclassified_Milano-WF1B-44	0.00369249	0.0123891	0.00731872	0	0	0.00390051	0.0145192	0.00144919	0.00401972	0.133617	0.0489735	0.0957658
unclassified_Methylophagaceae	0.10339	0.0572995	0.0863608	0.00665572	0.0380126	0	0.0120994	0.037679	0.00133991	0	0.0119125	0.00410425
Marine_Methylotrophic_Group_3	0	0	0	0	0	0	0	0	0	0	0	0.00410425
Methylophaga	0.0196933	0.00929181	0.0322023	0.0088743	0.00633543	0.0234031	0.00604968	0.0362298	0.0187587	0.0541692	0.0502972	0.0355701
unclassified_OM182_clade	0	0	0	0	0	0	0	0.0188395	0.0401972	0	0.00132361	0.00547233
Alcanivorax	0.00246166	0	0.00146374	0	0.0633543	0	0	0	0.00669954	0	0.0145597	0.00410425
Endozoicomonas	1.06098	3.58354	0.30885	8.5526	10.9793	3.48056	10.0038	10.6675	13.1901	0.990695	0.714749	1.14235
Kistimonas	0.00369249	0	0.00146374	0.0377158	0	0.00130017	0	0	0.014739	0	0.00132361	0
Chromohalobacter	0	0	0	0	0	0	0	0.00144919	0.0200986	0	0	0
Cobetia	0	0	0	0.0088743	0	0.0130017	0.0108894	0	0	0	0.00132361	0
Halomonas	0.00738498	0.00154863	0	0.0266229	0.0570189	0.00390051	0.0677564	0.0478233	0.0160789	0.00722256	0.0105889	0.00547233
Oceanospirillum	0.00123083	0.00154863	0.00146374	0	0	0	0.00120994	0.00289838	0.00133991	0.00120376	0.00132361	0.00136808
Aliikangiella	0.00123083	0.00619454	0.00146374	0.0088743	0.0126709	0	0.104054	0.0521709	0.0455569	0.269642	0.145597	0.124496
Kangiella	0.0295399	0.00619454	0.0278111	0.0532458	0.0649382	0.0364048	0.0471875	0.134775	0.0375174	0.185379	0.251486	0.294138
Marinomonas	0	0	0.00292749	0	0	0	0	0	0	0	0	0.00547233
unclassified_Nitrincolaceae	0	0	0	0.0088743	0	0	0.0145192	0	0	0	0	0
Amphritea	0.209241	0.126988	0.253228	0.0576829	0.202734	0.284737	0.203269	0.246363	0.317558	0.250382	0.145597	0.153225
Marinobacterium	0	0	0	0.00221857	0	0	0	0.0101443	0	0	0	0.0082085
Neptuniibacter	0.115698	0.0371672	0.0775784	0.0332786	0.0633543	0.061108	0.248037	0.570981	0.239843	0.350294	0.240897	0.207949
Neptunomonas	1.27145	0.899757	1.38324	0.0709944	0.0760252	0.0377049	0.254087	0.134775	0.166149	0.0204639	0.0595624	0.0642999
Profundimonas	0.0295399	0.0108404	0.0117099	0	0.011087	0	0	0	0	0	0	0
Oleiphilus	0.00123083	0.00154863	0.00146374	0.00221857	0.00158386	0	0.123413	0.32172	0.257262	0.138432	0.023825	0.0574595
Pseudohongiella	0.00123083	0.00309727	0.00585497	0	0.0158386	0.0221029	0.00483974	0.0565185	0.00267982	0.0890783	0.111183	0.145017
Oleibacter	0	0	0.00292749	0	0	0	0.00120994	0	0	0.0397241	0.00794166	0.0136808
Oleispira	0.0270783	0.0356186	0.0863608	0	0	0	0.0314583	0.0507217	0.087094	0	0	0
Thalassolituus	0	0	0	0	0	0	0	0	0	0.0156489	0.00264722	0.0136808
Actinobacillus	0	0	0	0	0.00158386	0	0	0.00144919	0.00267982	0	0	0
Haemophilus	0	0.00154863	0.00146374	0	0	0	0.0133093	0	0	0	0	0
Candidatus_Endoecteinascidia	0.00123083	0.00619454	0	0	0.00316771	0.0169022	0.0350881	0.00434757	0.0656555	0.0325015	0.00926526	0.00410425
Acinetobacter	0.0849273	0.106856	0.0863608	0.319475	0.745997	0.240532	1.8149	1.99264	1.32383	0.656049	0.866964	0.362542
Enhydrobacter	0.00369249	0.00774317	0	0.00665572	0.00158386	0.00260034	0	0.0101443	0.0133991	0	0.00264722	0.00273617
Psychrobacter	0.00369249	0.00309727	0.00146374	0.228513	0.446648	0.23013	0.235938	0.0768071	0.0669954	0.0108338	0.0132361	0.00410425
Pseudomonas	0.358171	0.322116	0.316169	0.343879	0.519505	0.709893	0.872364	1.3376	1.01029	0.516413	0.391788	0.521239
endosymbiont_of_Vannella_sp.A1	0	0	0	0	0	0	0.00120994	0.00869515	0	0.0132414	0	0
Salinisphaera	0	0.00929181	0.0146374	0.01553	0	0	0.0120994	0.0144919	0.00133991	0.0144451	0.00661805	0.0451467
Woeseia	0	0.00154863	0	0.0110929	0.00158386	0	0	0.00724596	0.00937935	0.0710219	0.0344138	0.0848211
Candidatus_Tenderia	0	0	0	0	0	0	0	0	0.0200986	0	0	0
Granulosicoccus	0	0	0.00292749	0	0	0	0	0.00144919	0	0	0	0.00136808
Leucothrix	0.0406174	0.00154863	0.0146374	0.00665572	0.00158386	0	0	0.00289838	0.00133991	0.0132414	0.00264722	0.0082085
Thiothrix	0	0	0	0.0266229	0	0	0	0	0	0	0	0
Catenococcus	0.00738498	0.00774317	0.00878246	0.0244043	0.077609	0.343245	0.0689664	0.0463741	0.0522564	0.0866708	0.11383	0.0369382
Photobacterium	0.00369249	0.0046459	0.00878246	0.193016	0.0380126	0.0962126	0.00967949	0.0115935	0.00267982	0.0264827	0.0132361	0.0082085
Vibrio	1.84501	1.72363	1.41251	8.3019	2.70523	15.9726	4.04603	3.44908	2.69321	2.04037	2.71869	0.953554
Stenotrophomonas	0.0972356	0.0402645	0.0600135	0.0953987	0.0918637	0.351046	0.238357	0.246363	0.262622	0.256401	0.141626	0.258568
Thermomonas	0	0.0108404	0	0	0	0	0	0	0	0	0	0
Brevinema	0	0.00154863	0	0	0	0	0.0133093	0	0	0.00120376	0.00132361	0
unclassified_Spirochaetaceae	0.00861581	0	0.00878246	0	0	0	0	0	0	0	0	0
Spirochaeta_2	0	0.0588481	0	0	0	0	0.284335	0	0.00133991	0	0	0.0082085
Candidatus_Hepatoplasma	0	0	0	0.390469	0	0	0	0	0	0	0	0
unclassified_Mycoplasmataceae	0.00369249	0.0154863	0.0248836	0.0709944	0	0	0	0	0	0	0	0
Mycoplasma	1.43269	2.17893	1.42569	0.261792	0.329442	3.50266	1.67818	0.652136	1.83701	0.268439	0.206483	0.775703
Candidatus_Udaeobacter	0.00123083	0	0.00146374	0	0	0	0.00241987	0.00724596	0	0.0060188	0.00794166	0.00273617
Terrimicrobium	0	0.0108404	0	0	0	0	0	0	0	0	0	0
unclassified_Methylacidiphilaceae	0	0.00774317	0	0	0	0	0	0	0	0	0	0
Cephaloticoccus	0	0	0	0	0	0.00130017	0	0	0	0	0	0.0232574
Verruc-01	0	0	0	0	0	0	0.00120994	0	0	0.00120376	0	0.00136808
unclassified_Pedosphaeraceae	0	0	0	0	0.00158386	0	0	0	0	0	0.00132361	0
Akkermansia	0.00369249	0.00309727	0.00439123	0	0.00316771	0.00130017	0	0	0.00133991	0.00361128	0.0357374	0.00410425
unclassified_DEV007	0.01477	0.00309727	0.00585497	0.0110929	0.0586027	0.00260034	0.0133093	0.0623152	0.00133991	0.00963008	0.0516208	0.0246255
DBS1	8.36964	11.4522	10.7556	2.93517	4.79909	2.20249	1.6443	2.32016	3.42078	0.836614	1.44273	0.778439
Haloferula	0	0.0185836	0.00585497	0.00665572	0	0	0	0	0	0	0	0
Persicirhabdus	0.242473	0.348443	0.562077	1.85473	3.55101	2.10758	5.51005	5.61562	7.64819	4.31187	3.90597	4.10425
Roseibacillus	0.0332324	0.0139377	0.00439123	0.0953987	0.0918637	0.0949124	0.0459776	0.0652136	0.0334977	0.1601	0.0635332	0.0902935
Rubritalea	0.640032	0.269462	0.695278	0.199672	0.253417	0.30164	0.0592869	0.130427	0.0937935	0.0385203	0.203836	0.139544
Roseimicrobium	0	0	0	0	0	0	0	0	0	0	0.00529444	0
unclassified_WPS-2	0	0	0	0	0.0316771	0	0.00120994	0	0.00133991	0.00120376	0.00397083	0
