# Supplementary material for: Characterization of Gut Microbiome in the Mussel Mytilus galloprovincialis in Response to Thermal Stress
Source: Front Physiol. 2019 Aug 22;10:1086. doi: 10.3389/fphys.2019.01086 (PMC6714297; doi:10.3389/fphys.2019.01086)
Supplement: TABLE S3 — All bacterial taxa (log-transformed LDA > 2) identified by LEfSe analysis of M. galloprovincialis. [file Table_3.XLSX]

## Sheet: Supplymentary table 3
Supplementary Data 3. All bacterial taxa (log-transformed LDA > 2) identified by LEfSe analysis of M. galloprovincialis
Biomarker	Class	log10(LDA score)	P-value
Bacteria.Bacteroidetes	M. galloprovincialis	5.45707	0.0155644	0 d	21℃
Bacteria.Bacteroidetes.Bacteroidia.Flavobacteriales.Flavobacteriaceae	M. galloprovincialis	5.43861	0.0155644
Bacteria.Bacteroidetes.Bacteroidia.Flavobacteriales.Flavobacteriaceae.Tenacibaculum	M. galloprovincialis	4.18619	0.0248799
Bacteria.Bacteroidetes.Bacteroidia.Flavobacteriales	M. galloprovincialis	5.46881	0.0155644
Bacteria.Bacteroidetes.Bacteroidia	M. galloprovincialis	5.44853	0.0155644
Bacteria.Bacteroidetes.Bacteroidia.Flavobacteriales.Flavobacteriaceae.Polaribacter_1	M. galloprovincialis	5.44473	0.0237441
Bacteria.Verrucomicrobia.Verrucomicrobiae.Verrucomicrobiales.Rubritaleaceae.DBS1	M. galloprovincialis	4.70041	0.0237441
Bacteria.Proteobacteria.Gammaproteobacteria.Vibrionales.Vibrionaceae.Vibrio	M. galloprovincialis	4.57041	0.0361004	0 d	27℃
Bacteria.Epsilonbacteraeota.Campylobacteria.Campylobacterales.Arcobacteraceae.Arcobacter	M. galloprovincialis	4.15421	0.0329016
Bacteria.Proteobacteria.Gammaproteobacteria.Vibrionales	M. galloprovincialis	4.83648	0.0378118
Bacteria.Epsilonbacteraeota.Campylobacteria.Campylobacterales.Arcobacteraceae	M. galloprovincialis	4.13741	0.0329016
Bacteria.Epsilonbacteraeota	M. galloprovincialis	4.14195	0.0329016
Bacteria.Epsilonbacteraeota.Campylobacteria	M. galloprovincialis	4.12871	0.0329016
Bacteria.Proteobacteria.Gammaproteobacteria.Vibrionales.Vibrionaceae	M. galloprovincialis	4.83056	0.0378118
Bacteria.Epsilonbacteraeota.Campylobacteria.Campylobacterales	M. galloprovincialis	4.16858	0.0329016
Bacteria.Proteobacteria.Alphaproteobacteria.Rhodobacterales.Rhodobacteraceae.Tropicibacter	M. galloprovincialis	4.08088	0.0414756	4 d
Bacteria.Proteobacteria.Alphaproteobacteria.Rhizobiales	M. galloprovincialis	4.44665	0.0237441
Bacteria.Proteobacteria.Gammaproteobacteria.Pseudomonadales	M. galloprovincialis	4.0692	0.0245106
Bacteria.Proteobacteria.Gammaproteobacteria.Betaproteobacteriales	M. galloprovincialis	4.19923	0.0237441
Bacteria.Proteobacteria.Alphaproteobacteria.Parvibaculales.PS1_clade	M. galloprovincialis	4.51657	0.0153061
Bacteria.Proteobacteria.Gammaproteobacteria.Oceanospirillales	M. galloprovincialis	4.72708	0.0336743
Bacteria.Proteobacteria	M. galloprovincialis	5.4629	0.0155644
Bacteria.Proteobacteria.Alphaproteobacteria.Rhizobiales.Rhizobiaceae	M. galloprovincialis	4.41798	0.0248799
Bacteria.Proteobacteria.Alphaproteobacteria	M. galloprovincialis	5.18345	0.0187854
Bacteria.Proteobacteria.Alphaproteobacteria.Rhodobacterales.Rhodobacteraceae.Sulfitobacter	M. galloprovincialis	4.35891	0.0216228
Bacteria.Proteobacteria.Gammaproteobacteria.Oceanospirillales.Endozoicomonadaceae	M. galloprovincialis	4.71372	0.0476285
Bacteria.Proteobacteria.Gammaproteobacteria	M. galloprovincialis	5.08732	0.0498705
Bacteria.Proteobacteria.Alphaproteobacteria.Parvibaculales	M. galloprovincialis	4.52881	0.0155644
Bacteria.Proteobacteria.Alphaproteobacteria.Micavibrionales	M. galloprovincialis	4.19205	0.0155644
Bacteria.Proteobacteria.Gammaproteobacteria.Oceanospirillales.Endozoicomonadaceae.Endozoicomonas	M. galloprovincialis	4.73341	0.0476285
Bacteria.Verrucomicrobia.Verrucomicrobiae.Verrucomicrobiales.Rubritaleaceae.Persicirhabdus	M. galloprovincialis	4.4607	0.0155644
Bacteria.Chlamydiae.Chlamydiae.Chlamydiales	M. galloprovincialis	4.23772	0.0155644	7 d
Bacteria.Chlamydiae	M. galloprovincialis	4.22814	0.0155644
Bacteria.Proteobacteria.Deltaproteobacteria	M. galloprovincialis	4.3461	0.0216228
Bacteria.Planctomycetes	M. galloprovincialis	4.06144	0.0155644
Bacteria.Chlamydiae.Chlamydiae.Chlamydiales.Chlamydiaceae	M. galloprovincialis	4.18429	0.0150503
Bacteria.Proteobacteria.Gammaproteobacteria.Gammaproteobacteria_Incertae_Sedis	M. galloprovincialis	4.51918	0.0155644
Bacteria.Chlamydiae.Chlamydiae	M. galloprovincialis	4.26025	0.0155644
Bacteria.Proteobacteria.Gammaproteobacteria.Cellvibrionales	M. galloprovincialis	4.09436	0.0155644
